# Supplementary material for: Allergen Immunotherapy with Depigmented–Polymerised Cat Allergoid Is Safe and Well-Tolerated in Patients with Allergic Rhinitis/Rhinoconjunctivitis
Source: J Clin Med. 2025 Nov 28;14(23):8456. doi: 10.3390/jcm14238456 (PMC12692814; doi:10.3390/jcm14238456)
Supplement: Supplementary file 1 [file jcm-14-08456-s001.zip]

Archive with 1 entries (1 files):
- jcm-3959286-supplementary.pdf
